# Supplementary material for: Mitigation of paclitaxel-induced peripheral neuropathy in breast cancer patients using limb-cooling apparatus: a study protocol for a randomized controlled trial
Source: Front Oncol. 2023 Jul 7;13:1216813. doi: 10.3389/fonc.2023.1216813 (PMC10361568; doi:10.3389/fonc.2023.1216813)
Supplement: Supplementary file 1 [file DataSheet_1.zip]

Archive with 8 entries (8 files):
- PNQ english.pdf
- pro-ctcae_english.pdf
- pro-ctcae_japanese.pdf
- CECILIA_PNQ.pdf
- CIPN20 English.doc
- QLQ-C30 English.doc
- CIPN20 Japanese 1.1.pdf
- QLQ-C30 Japanese 1.4.pdf
